# Supplementary material for: Simultaneous Multiplexed Quantification of Banned Sudan Dyes Using Surface Enhanced Raman Scattering and Chemometrics
Source: Sensors (Basel). 2022 Oct 15;22(20):7832. doi: 10.3390/s22207832 (PMC9611880; doi:10.3390/s22207832)
Supplement: Supplementary file 1 [file sensors-22-07832-s001.zip]

Archive with 1 entries (1 files):
- sensors-1853831-supplementary.pdf
